# Supplementary material for: Impact of nuclear YAP1 expression in residual cancer after neoadjuvant chemohormonal therapy with docetaxel for high-risk localized prostate cancer
Source: BMC Cancer. 2020 Apr 15;20:302. doi: 10.1186/s12885-020-06844-y (PMC7333261; doi:10.1186/s12885-020-06844-y)
Supplement: Supplementary file 1 — Additional file 1: sTable 1. Patient characteristics in patients with prostate cancer treated with chemohormonal therapy followed by radical prostatectomy. [file 12885_2020_6844_MOESM1_ESM.xlsx]

## Sheet: sTable 1
sTable 1: Patient characteristics in patients with prostate cancer treated with chemohormonal therapy followed by radical prostatectomy
Total number of patients		44
Age (yrs, range)		66 (53-75)
Initial PSA (ng/mL, mean±SD)		28.15(5.3-90.0)
Clinical T stage	1c	12 (27.3)
	2a	13 (29.5)
	3a	13 (29.5)
	3b	4 (9.1)
	4	2 (4.5)
Clinical N stage	0	37 (84.1)
	1	3 (6.8)
Biopsy Gleason score	≤6	3 (6.8)
	7	10 (22.7)
	8	7 (15.9)
	≥9	24 (54.5)
Number of high-risk factors	1	20 (45.5)
	2	14 (31.8)
	3	10 (22.7)
Pathological T stage	2	32 (72.7)
	3	11 (25.0)
	4	1 (2.3)
Pathological N stage	0	36 (81.8)
	1	8 (18.2)
Resection margin	0	42 (95.5)
	1	2 (4.5)
SD: standard deviation, PSA :prostate specific antigen
