# Supplementary material for: Impact of nuclear YAP1 expression in residual cancer after neoadjuvant chemohormonal therapy with docetaxel for high-risk localized prostate cancer
Source: BMC Cancer. 2020 Apr 15;20:302. doi: 10.1186/s12885-020-06844-y (PMC7333261; doi:10.1186/s12885-020-06844-y)
Supplement: Supplementary file 4 — Additional file 4: sTable 2. Antibodies used in the immunohistochemical analysis [file 12885_2020_6844_MOESM4_ESM.xlsx]

## Sheet: sTable 2
sTable 2. Antibodies used in the immunohistochemical analysis
Types of markers	Names of markers	Supplier	Catalog No.
Steroid receptors	AR	DAKO	M3562
	GR	Cell Signaling Technology	12041
	ERα	VENTANA	790-2223
	PR	VENTANA	790-4324
Hippo pathway proteins	YAP1	Cell Signaling Technology	#14074
	MOB4A	Abgent	AP7031b
AR: androgen receptor, GR: glucocorticoid receptor, ER estrogen receptor, PR: progesterone receptor
