# Supplementary material for: Impact of nuclear YAP1 expression in residual cancer after neoadjuvant chemohormonal therapy with docetaxel for high-risk localized prostate cancer
Source: BMC Cancer. 2020 Apr 15;20:302. doi: 10.1186/s12885-020-06844-y (PMC7333261; doi:10.1186/s12885-020-06844-y)
Supplement: Supplementary file 8 — Additional file 8: sTable3. Details of scored expression levels of steroid receptors and Hippo pathway proteins in TMA. (XLS 278 kb) [file 12885_2020_6844_MOESM8_ESM.xls]

## Sheet: sTable3
sTable3. Details of scored expression levels of steroid receptors and Hippo pathway proteins in TMA
Pathologists	Treatment	PSA	Gleason score	cT stage	TMA No.	Cancerous nAR area	Cancerous nAR intesitiy	Cancerous nAR immunoreactivity score	Cancerous cAR	Stromal AR area	Stromal AR intensity	Stromal AR immunoreactivity	Cancerous nGR area	Cancerous nGR intensity	Cancerous nGR immunoreactovity	Cancerous cGR	Stromal GR area	Stromal GR immunoreactivity	Stromal GR immunoreactivity	Stromal ER alpha area	Stromal ER alha intensity	Stromal ER alpha immunoreactivity	Cancerous cPR area	Cancerous cPR intensity	Cancerous cPR immunoreactivity	Stromal PR area	Stromal PR intensity	Stromal PR immunoreactivity	Cancerous cMOB4A area	Cancerous cMOB4A intensity	Cancerous cMOB4A immunoreactovity	Cancerous nYAP area	Cancerous nYAP intensity	Cancerous nYAP immunoreactovity	Cancerous cYAP area	Cancerous cYAP intensity	Cancerous cYAP immunoreactivity
1	NNA	38	9	2b	1	4	2	8	1	0	0	0	1	1	1	0	2	2	4	0	0	0	1	3	3	0	0	0	3	2	6	3	2	6	4	2	8
1	NNA	34.3	6	2a	2	4	3	12	1	3	2	6	2	3	6	0	1	2	2	1	2	2	1	2	2	1	3	3	2	1	2	2	1	2	2	1	2
1	NNA	28	9	2a	3	NA	NA	NA	NA	NA	NA	NA	NA	NA	NA	NA	NA	NA	NA	NA	NA	NA	NA	NA	NA	NA	NA	NA	NA	NA	NA	NA	NA	NA	NA	NA	NA
1	NNA	20	8	1c	4	4	3	12	1	0	0	0	3	2	6	0	2	3	6	1	1	1	1	2	2	0	0	0	3	1	3	1	1	1	2	1	2
1	NNA	15	9	2a	5	3	3	9	0	1	1	1	3	3	9	0	2	3	6	2	1	2	1	3	3	1	3	3	2	1	2	2	2	4	2	1	2
1	NNA	6.08	9	3a	6	2	1	2	0	2	1	2	2	2	4	0	2	3	6	1	1	1	0	0	0	1	3	3	0	0	0	0	0	0	3	1	3
1	NNA	16.95	9	2b	7	3	2	6	0	1	1	1	2	1	2	0	2	3	6	0	0	0	1	2	2	2	2	4	2	1	2	0	0	0	0	0	0
1	NNA	32.9	7	3a	8	4	2	8	1	1	1	1	1	1	1	0	3	3	9	0	0	0	0	0	0	1	3	3	3	1	3	2	3	6	3	1	3
1	NNA	17	7	1c	9	3	3	9	0	2	1	2	0	0	0	0	2	3	6	1	1	1	2	1	2	2	3	6	3	1	3	2	2	4	2	1	2
1	NNA	11.76	9	2c	10	NA	NA	NA	NA	NA	NA	NA	NA	NA	NA	NA	NA	NA	NA	NA	NA	NA	NA	NA	NA	NA	NA	NA	NA	NA	NA	NA	NA	NA	NA	NA	NA
1	NNA	8.48	10	1c	11	2	1	2	0	0	0	0	1	1	1	0	2	2	4	0	0	0	3	3	9	1	2	2	1	1	1	2	2	4	0	0	0
1	NNA	21.1	7	1c	12	3	3	9	0	2	1	2	2	2	4	0	3	2	6	0	0	0	1	1	1	1	3	3	0	0	0	0	0	0	2	1	2
1	NNA	23.8	6	2c	13	4	3	12	0	2	2	4	3	1	3	0	2	3	6	0	0	0	1	1	1	1	3	3	3	1	3	1	2	2	1	1	1
1	NNA	61.02	8	2c	14	3	2	6	0	1	1	1	1	1	1	0	1	3	3	1	1	1	1	2	2	1	1	1	0	0	0	2	2	4	0	0	0
1	NNA	8.1	9	1c	15	4	3	12	0	1	2	2	2	1	2	0	2	3	6	0	0	0	1	3	3	1	3	3	3	1	3	2	2	4	3	2	6
1	NHT	53.1	9	3	16	2	1	2	0	2	1	2	2	3	6	0	2	3	6	2	2	4	1	1	1	2	3	6	3	2	6	1	1	1	1	1	1
1	NHT	139.2	8	3	17	2	2	4	0	1	2	2	1	3	3	0	2	3	6	2	2	4	0	0	0	1	2	2	3	2	6	1	1	1	1	1	1
1	NHT	97	9	2c	18	2	3	6	0	2	2	4	1	1	1	0	2	3	6	2	1	2	0	0	0	1	3	3	0	0	0	0	0	0	0	0	0
1	NHT	8.6	9	1c	19	2	1	2	1	1	1	1	1	1	1	0	1	3	3	0	0	0	0	0	0	1	3	3	2	1	2	0	0	0	0	0	0
1	NHT	167.25	9	2b	20	3	3	9	0	2	2	4	3	2	6	0	1	3	3	1	2	2	0	0	0	1	3	3	2	1	2	3	3	9	3	2	6
1	NHT	20.9	8	2a	21	2	3	6	1	3	2	6	1	1	1	0	3	3	9	0	0	0	0	0	0	2	3	6	2	2	4	2	1	2	2	1	2
1	NHT	34.9	10	1c	22	4	3	12	1	1	1	1	3	3	9	0	2	3	6	2	3	6	0	0	0	1	1	1	3	1	3	2	2	4	2	2	4
1	NHT	9.5	9	1c	23	4	2	8	0	1	1	1	4	3	12	0	2	3	6	0	0	0	0	0	0	2	3	6	3	1	3	1	1	1	2	1	2
1	NHT	39.8	6	3	24	1	1	1	0	3	2	6	2	1	2	0	2	3	6	1	1	1	0	0	0	2	1	2	0	0	0	2	2	4	2	2	4
1	NHT	120	8	1c	25	1	3	3	0	2	2	4	2	2	4	0	2	3	6	2	1	2	0	0	0	3	2	6	2	1	2	3	3	9	3	2	6
1	NHT	30.1	6	2a	26	0	0	0	0	0	0	0	1	1	1	0	2	2	4	0	0	0	0	0	0	1	3	3	0	0	0	2	1	2	2	1	2
1	CHT	15	9	2a	27	0	0	0	0	3	2	6	NA	NA	NA	0	3	3	NA	1	1	1	0	0	0	3	3	9	3	1	3	NA	NA	NA	NA	NA	NA
1	CHT	23.36	6	3a	28	2	3	6	1	3	3	9	3	2	6	0	2	3	6	0	0	0	0	0	0	3	3	9	3	1	3	2	1	2	3	2	6
1	CHT	42.9	9	3a	29	4	2	8	1	3	2	6	2	1	2	0	2	3	6	2	2	4	0	0	0	3	3	9	3	1	3	1	1	1	2	2	4
1	CHT	35.9	9	3a	30	3	2	6	1	2	2	4	3	3	9	0	1	3	3	2	1	2	0	0	0	2	3	6	3	2	6	3	3	9	3	3	9
1	CHT	28.3	9	3a	31	0	0	0	0	0	0	0	0	0	0	0	1	3	3	0	0	0	0	0	0	2	3	6	0	0	0	2	2	4	3	2	6
1	CHT	45.05	8	3a	32	3	3	9	1	1	1	1	2	1	2	0	2	3	6	2	1	2	1	2	2	2	3	6	3	2	6	3	1	3	3	1	3
1	CHT	37.8	7	3b	33	3	3	9	1	1	1	1	3	3	9	0	2	3	6	0	0	0	2	1	2	2	3	6	3	2	6	1	2	2	3	1	3
1	CHT	61.2	10	4	34	2	1	2	0	1	1	1	1	1	1	0	1	3	3	0	0	0	0	0	0	1	3	3	3	1	3	3	3	9	3	3	9
1	CHT	30.7	5	1c	35	1	1	1	0	1	1	1	3	3	9	0	1	3	3	2	2	4	0	0	0	1	3	3	NA	NA	NA	NA	NA	NA	NA	NA	NA
1	CHT	77	10	4	36	2	1	2	1	2	1	2	0	0	0	0	2	3	6	1	1	1	0	0	0	3	3	9	3	1	3	3	3	9	3	3	9
1	CHT	21.372	9	2c	37	2	1	2	1	1	1	1	2	2	4	0	1	3	3	0	0	0	0	0	0	2	3	6	3	2	6	2	2	4	3	3	9
1	CHT	5.4	9	2a	38	2	2	4	1	2	2	4	3	2	6	0	3	3	9	1	1	1	0	0	0	2	3	6	3	1	3	3	3	9	3	2	6
1	CHT	25.3	7	1c	39	1	1	1	0	2	1	2	3	1	3	0	1	3	3	0	0	0	0	0	0	2	3	6	3	1	3	3	2	6	3	2	6
1	CHT	30.7	6	1c	40	2	1	2	0	0	0	0	2	1	2	0	2	3	6	2	1	2	0	0	0	2	2	4	0	0	0	1	2	2	1	2	2
1	CHT	79.837	9	1c	41	3	3	9	1	2	2	4	3	1	3	0	1	3	3	1	2	2	0	0	0	1	3	3	3	2	6	1	2	2	3	3	9
1	CHT	31.967	9	3a	42	3	2	6	1	2	2	4	4	3	12	1	2	3	6	3	2	6	0	0	0	3	3	9	3	2	6	2	2	4	3	2	6
1	CHT	22	9	2c	43	4	2	8	1	2	2	4	2	2	4	0	2	3	6	2	1	2	0	0	0	3	3	9	3	1	3	1	2	2	2	1	2
1	CHT	63.394	9	2c	44	2	2	4	1	2	2	4	3	3	9	1	1	3	3	3	2	6	1	2	2	3	3	9	3	3	9	2	2	4	3	3	9
1	CHT	7.469	9	1c	45	2	1	2	0	2	1	2	2	2	4	0	1	3	3	1	1	1	0	0	0	2	3	6	2	2	4	1	2	2	3	2	6
1	CHT	15.309	7	1c	46	2	2	4	1	2	1	2	3	2	6	0	2	3	6	0	0	0	0	0	0	2	3	6	3	2	6	2	2	4	3	1	3
1	CHT	9.93	9	3b	47	3	3	9	1	2	1	2	3	2	6	1	1	3	3	2	3	6	1	2	2	2	3	6	3	1	3	1	2	2	3	2	6
1	CHT	7.838	9	2a	48	2	3	6	1	2	1	2	3	2	6	1	2	3	6	2	3	6	0	0	0	3	3	9	3	2	6	1	2	2	3	2	6
1	CHT	10.2	9	3a	49	2	2	4	1	1	1	1	1	1	1	0	2	3	6	2	3	6	1	2	2	2	3	6	3	1	3	2	1	2	3	1	3
1	CHT	53.043	10	3a	50	1	1	1	0	2	2	4	2	1	2	0	2	3	6	0	0	0	0	0	0	2	3	6	3	1	3	2	2	4	3	1	3
1	CHT	30.72	9	3a	51	2	2	4	1	2	1	2	2	1	2	0	2	3	6	2	1	2	0	0	0	3	3	9	2	1	2	2	2	4	2	1	2
1	CHT	55.8	7	2c	52	2	1	2	0	1	1	1	3	3	9	1	1	3	3	2	2	4	0	0	0	3	3	9	1	1	1	3	3	9	4	3	12
1	CHT	17.41	7	1c	53	1	1	1	0	2	2	4	2	1	2	0	2	3	6	1	3	3	0	0	0	2	3	6	3	1	3	NA	NA	NA	NA	NA	NA
1	CHT	28	9	3b	54	2	2	4	1	1	1	1	3	2	6	0	1	3	3	1	2	2	0	0	0	3	3	9	3	2	6	2	3	6	4	3	12
1	CHT	7.77	8	3a	55	1	2	2	1	2	1	2	3	3	9	0	1	3	3	3	3	9	0	0	0	2	2	4	2	1	2	2	2	4	2	2	4
1	CHT	21.1	7	2c	56	3	1	3	1	2	2	4	3	2	6	1	3	3	9	2	2	4	0	0	0	2	3	6	3	2	6	1	1	1	3	2	6
1	CHT	32.6	9	3a	57	3	2	6	0	2	1	2	2	3	6	0	1	3	3	2	1	2	0	0	0	3	3	9	2	3	6	NA	NA	NA	NA	NA	NA
1	CHT	66	9	3a	58	3	3	9	1	2	2	4	3	3	9	0	1	3	3	2	3	6	0	0	0	3	3	9	3	2	6	2	2	4	2	1	2
1	CHT	90	8	2a	59	3	3	9	1	2	2	4	3	2	6	0	1	3	3	3	2	6	1	1	1	3	3	9	3	1	3	1	1	1	3	2	6
1	CHT	5.699	8	1c	60	3	3	9	1	1	1	1	2	2	4	1	2	3	6	0	0	0	0	0	0	2	3	6	3	1	3	2	2	4	3	1	3
1	CHT	16.41	7	3b	61	NA	NA	NA	NA	NA	NA	NA	NA	NA	NA	NA	NA	NA	NA	NA	NA	NA	NA	NA	NA	NA	NA	NA	NA	NA	NA	NA	NA	NA	NA	NA	NA
1	CHT	7.5	10	1c	62	1	1	1	0	2	2	4	3	3	9	0	1	3	3	1	2	2	0	0	0	1	3	3	NA	NA	NA	NA	NA	NA	NA	NA	NA
1	CHT	76.37	8	2c	63	3	3	9	0	2	1	2	2	1	2	0	2	3	6	0	0	0	0	0	0	2	3	6	3	2	6	1	2	2	3	2	6
1	CHT	15.147	7	2a	64	1	1	1	1	1	2	2	3	2	6	0	3	3	9	1	2	2	0	0	0	2	3	6	3	2	6	NA	NA	NA	NA	NA	NA
1	CHT	9.91	10	1c	65	0	0	0	0	2	2	4	2	2	4	0	3	3	9	0	0	0	0	0	0	3	3	9	0	0	0	NA	NA	NA	NA	NA	NA
1	CHT	57	8	1c	66	1	1	1	0	1	2	2	2	2	4	0	1	3	3	0	0	0	0	0	0	1	3	3	NA	NA	NA	1	1	1	1	1	1
1	CHT	47.7	8	3a	67	2	1	2	0	1	1	1	3	2	6	0	1	3	3	1	2	2	1	2	2	2	3	6	3	1	3	NA	NA	NA	NA	NA	NA
1	CHT	5.3	9	2a	68	3	2	6	1	1	2	2	3	2	6	0	2	3	6	2	3	6	0	0	0	2	3	6	3	2	6	2	2	4	3	2	6
1	CHT	49.4	7	2a	69	1	1	1	0	1	2	2	3	3	9	0	2	3	6	0	0	0	0	0	0	2	3	6	NA	NA	NA	NA	NA	NA	NA	NA	NA
1	CHT	26.4	7	1c	70	2	3	6	1	1	1	1	3	3	9	0	2	3	6	0	0	0	2	3	6	3	3	9	3	1	3	2	2	4	3	2	6
1	NNA	38	9	2b	1	4	2	8	1	1	1	1	1	1	1	0	2	2	4	0	0	0	1	3	3	1	2	2	3	2	6	3	2	6	3	3	9
1	NNA	34.3	6	2a	2	2	2	4	1	1	1	1	2	3	6	0	2	2	4	1	1	1	1	2	2	1	3	3	3	2	6	2	1	2	2	1	2
1	NNA	28	9	2a	3	4	3	12	0	1	1	1	3	2	6	0	2	3	6	1	1	1	1	1	1	1	3	3	3	3	9	0	0	0	0	0	0
1	NNA	20	8	1c	4	3	3	9	1	0	0	0	2	3	6	0	2	3	6	1	1	1	1	3	3	0	0	0	3	1	3	1	1	1	1	1	1
1	NNA	15	9	2a	5	4	3	12	0	1	1	1	2	2	4	0	3	3	9	2	1	2	1	3	3	1	3	3	3	1	3	1	2	2	2	1	2
1	NNA	6.08	9	3a	6	2	1	2	0	1	1	1	1	1	1	0	2	3	6	NA	NA	NA	0	0	0	1	3	3	0	0	0	1	1	1	2	1	2
1	NNA	16.95	9	2b	7	2	2	4	0	1	1	1	0	0	0	0	2	3	6	2	2	4	0	0	0	2	3	6	3	1	3	NA	NA	NA	NA	NA	NA
1	NNA	32.9	7	3a	8	3	2	6	0	1	1	1	2	1	2	0	2	3	6	1	1	1	1	2	2	1	3	3	2	1	2	2	3	6	2	1	2
1	NNA	17	7	1c	9	3	1	3	0	1	1	1	0	0	0	0	2	3	6	0	0	0	1	1	1	2	3	6	2	1	2	1	2	2	3	2	6
1	NNA	11.76	9	2c	10	NA	NA	NA	NA	NA	NA	NA	NA	NA	NA	NA	NA	NA	NA	NA	NA	NA	NA	NA	NA	NA	NA	NA	NA	NA	NA	NA	NA	NA	NA	NA	NA
1	NNA	8.48	10	1c	11	2	1	2	0	1	1	1	3	1	3	0	1	3	3	0	0	0	2	2	4	1	1	1	2	1	2	2	2	4	1	1	1
1	NNA	21.1	7	1c	12	3	2	6	0	2	1	2	2	2	4	0	3	3	9	0	0	0	0	0	0	2	3	6	0	0	0	1	2	2	2	1	2
1	NNA	23.8	6	2c	13	4	3	12	1	1	1	1	1	1	1	0	2	3	6	0	0	0	0	0	0	1	1	1	3	2	6	2	1	2	3	2	6
1	NNA	61.02	8	2c	14	4	2	8	0	2	1	2	3	2	6	0	1	3	3	0	0	0	0	0	0	2	2	4	3	1	3	1	1	1	0	0	0
1	NNA	8.1	9	1c	15	1	1	1	0	1	1	1	2	2	4	0	1	3	3	0	0	0	0	0	0	1	2	2	NA	NA	NA	NA	NA	NA	2	NA	NA
1	NHT	53.1	9	3	16	1	2	2	0	2	1	2	1	3	3	0	2	3	6	2	2	4	1	2	2	2	2	4	3	2	6	2	2	4	2	1	2
1	NHT	139.2	8	3	17	2	1	2	0	3	2	6	1	1	1	0	2	3	6	1	2	2	0	0	0	3	2	6	3	2	6	0	0	0	2	1	2
1	NHT	97	9	2c	18	3	3	9	1	2	1	2	0	0	0	0	2	2	4	2	1	2	0	0	0	1	3	3	0	0	0	0	0	0	0	0	0
1	NHT	8.6	9	1c	19	0	0	0	1	1	1	1	2	1	2	0	1	2	2	1	1	1	0	0	0	1	3	3	1	1	1	0	0	0	0	0	0
1	NHT	167.25	9	2b	20	3	3	9	0	2	2	4	3	2	6	0	2	3	6	1	2	2	0	0	0	1	2	2	2	1	2	3	3	9	3	2	6
1	NHT	20.9	8	2a	21	2	2	4	0	2	2	4	1	1	1	0	2	3	6	0	0	0	0	0	0	1	3	3	3	1	3	0	0	0	0	0	0
1	NHT	34.9	10	1c	22	3	3	9	1	1	1	1	1	3	3	0	2	3	6	2	3	6	1	1	1	1	2	2	3	2	6	3	3	9	2	2	4
1	NHT	9.5	9	1c	23	3	3	9	0	2	2	4	3	2	6	0	1	3	3	1	2	2	2	2	4	2	3	6	3	1	3	0	0	0	2	1	2
1	NHT	39.8	6	3	24	1	1	1	0	3	2	6	2	1	2	0	2	3	6	0	0	0	0	0	0	2	1	2	2	1	2	NA	NA	NA	NA	NA	NA
1	NHT	120	8	1c	25	2	3	6	0	2	2	4	3	2	6	0	2	3	6	1	1	1	0	0	0	3	2	6	2	3	6	3	2	6	3	3	9
1	NHT	30.1	6	2a	26	1	1	1	0	0	0	0	1	1	1	0	2	3	6	0	0	0	0	0	0	1	3	3	0	0	0	1	1	1	1	1	1
1	CHT	15	9	2a	27	1	1	1	0	2	2	4	NA	NA	NA	NA	NA	NA	NA	1	1	1	0	0	0	3	3	9	3	2	6	1	1	1	1	1	1
1	CHT	23.36	6	3a	28	2	1	2	0	2	2	4	2	2	4	0	2	3	6	0	0	0	0	0	0	2	3	6	3	2	6	1	1	1	2	2	4
1	CHT	42.9	9	3a	29	3	2	6	1	2	2	4	1	1	1	0	3	3	9	2	2	4	0	0	0	3	3	9	3	1	3	3	2	6	3	3	9
1	CHT	35.9	9	3a	30	3	3	9	1	2	1	2	2	3	6	0	1	3	3	1	1	1	0	0	0	2	3	6	3	2	6	1	2	2	2	3	6
1	CHT	28.3	9	3a	31	0	0	0	0	0	0	0	0	0	0	0	0	0	0	0	0	0	0	0	0	1	3	3	2	1	2	1	1	1	0	0	0
1	CHT	45.05	8	3a	32	3	3	9	1	1	1	1	2	1	2	0	1	3	3	NA	NA	NA	0	0	0	2	3	6	3	1	3	3	2	6	2	2	4
1	CHT	37.8	7	3b	33	2	2	4	1	1	1	1	2	2	4	0	2	3	6	0	0	0	1	2	2	2	3	6	2	2	4	1	2	2	2	1	2
1	CHT	61.2	10	4	34	3	2	6	1	1	1	1	3	3	9	0	1	3	3	1	2	2	0	0	0	2	3	6	3	2	6	2	3	6	2	3	6
1	CHT	30.7	5	1c	35	NA	NA	NA	NA	NA	NA	NA	NA	NA	NA	NA	NA	NA	NA	NA	NA	NA	NA	NA	NA	NA	NA	NA	NA	NA	NA	NA	NA	NA	NA	NA	NA
1	CHT	77	10	4	36	2	3	6	1	1	1	1	3	2	6	1	3	3	9	0	0	0	0	0	0	3	2	6	3	2	6	3	2	6	3	3	9
1	CHT	21.372	9	2c	37	1	2	2	1	2	1	2	3	1	3	0	2	3	6	0	0	0	1	3	3	2	3	6	3	1	3	1	1	1	3	1	3
1	CHT	5.4	9	2a	38	2	1	2	1	2	1	2	1	1	1	0	2	3	6	1	1	1	0	0	0	2	3	6	3	1	3	3	3	9	3	2	6
1	CHT	25.3	7	1c	39	2	2	4	1	1	1	1	3	1	3	0	2	3	6	0	0	0	0	0	0	2	3	6	3	1	3	2	2	4	3	3	9
1	CHT	30.7	6	1c	40	3	2	6	1	2	2	4	2	1	2	0	3	3	9	1	2	2	1	3	3	1	3	3	3	1	3	1	1	1	2	1	2
1	CHT	79.837	9	1c	41	3	3	9	1	2	1	2	2	2	4	0	2	2	4	1	2	2	1	3	3	2	2	4	3	2	6	1	2	2	2	3	6
1	CHT	31.967	9	3a	42	3	3	9	1	2	1	2	3	3	9	1	2	3	6	2	1	2	1	2	2	3	3	9	3	2	6	0	0	0	3	2	6
1	CHT	22	9	2c	43	4	2	8	1	2	2	4	2	1	2	0	2	3	6	2	1	2	0	0	0	3	3	9	2	0	0	2	2	4	2	2	4
1	CHT	63.394	9	2c	44	NA	NA	NA	NA	NA	NA	NA	NA	NA	NA	NA	NA	NA	NA	NA	NA	NA	2	3	6	NA	NA	NA	NA	NA	NA	NA	NA	NA	NA	NA	NA
1	CHT	7.469	9	1c	45	2	1	2	0	2	1	2	2	2	4	0	2	3	6	1	2	2	0	0	0	2	3	6	2	1	2	NA	NA	NA	NA	NA	NA
1	CHT	15.309	7	1c	46	1	1	1	0	2	2	4	NA	NA	NA	NA	NA	NA	NA	0	0	0	0	0	0	3	3	9	2	2	4	2	2	4	3	1	3
1	CHT	9.93	9	3b	47	2	3	6	1	1	2	2	2	2	4	1	2	3	6	2	2	4	1	2	2	2	3	6	2	1	2	1	2	2	3	2	6
1	CHT	7.838	9	2a	48	3	3	9	1	2	1	2	3	3	9	1	2	2	4	2	3	6	0	0	0	3	3	9	3	2	6	1	2	2	3	1	3
1	CHT	10.2	9	3a	49	3	2	6	1	1	1	1	2	1	2	0	1	3	3	2	3	6	0	0	0	2	3	6	3	1	3	0	0	0	0	0	0
1	CHT	53.043	10	3a	50	1	1	1	0	1	2	2	2	1	2	0	2	3	6	0	0	0	1	1	1	2	2	4	3	3	9	3	2	6	3	1	3
1	CHT	30.72	9	3a	51	3	2	6	1	1	1	1	2	1	2	0	3	3	9	0	0	0	0	0	0	2	3	6	1	1	1	3	2	6	2	1	2
1	CHT	55.8	7	2c	52	2	2	4	1	1	1	1	3	3	9	1	1	3	3	2	2	4	0	0	0	2	3	6	1	2	2	3	3	9	3	2	6
1	CHT	17.41	7	1c	53	NA	NA	NA	NA	NA	NA	NA	NA	NA	NA	NA	NA	NA	NA	NA	NA	NA	NA	NA	NA	NA	NA	NA	NA	NA	NA	NA	NA	NA	NA	NA	NA
1	CHT	28	9	3b	54	1	1	1	0	1	1	1	3	3	9	0	1	3	3	1	2	2	0	0	0	2	3	6	NA	NA	NA	3	3	9	3	3	9
1	CHT	7.77	8	3a	55	1	1	1	0	1	1	1	3	3	9	0	1	3	3	2	3	6	0	0	0	2	3	6	2	1	2	3	3	9	2	2	4
1	CHT	21.1	7	2c	56	3	1	3	1	2	1	2	2	1	2	0	3	3	9	2	2	4	0	0	0	3	3	9	3	1	3	2	1	2	3	2	6
1	CHT	32.6	9	3a	57	2	2	4	1	1	1	1	NA	NA	NA	0	NA	3	NA	NA	NA	NA	0	0	0	3	3	9	NA	NA	NA	2	2	4	3	2	6
1	CHT	66	9	3a	58	NA	NA	NA	NA	NA	NA	NA	NA	NA	NA	NA	NA	NA	NA	NA	NA	NA	NA	NA	NA	NA	NA	NA	NA	NA	NA	NA	NA	NA	NA	NA	NA
1	CHT	90	8	2a	59	3	2	6	1	2	1	2	2	3	6	0	1	3	3	2	2	4	1	3	3	3	3	9	3	2	6	2	1	2	3	3	9
1	CHT	5.699	8	1c	60	1	1	1	0	3	2	6	NA	NA	NA	NA	NA	NA	NA	2	1	2	0	0	0	3	3	9	NA	NA	NA	NA	NA	NA	NA	NA	NA
1	CHT	16.41	7	3b	61	2	2	4	1	1	1	1	3	2	6	0	1	3	3	2	1	2	2	2	4	2	3	6	3	2	6	2	2	4	3	2	6
1	CHT	7.5	10	1c	62	1	1	1	0	1	2	2	3	3	9	0	1	3	3	1	2	2	0	0	0	2	3	6	NA	NA	NA	NA	NA	NA	NA	NA	NA
1	CHT	76.37	8	2c	63	2	2	4	0	2	2	4	2	1	2	0	2	3	6	0	0	0	0	0	0	2	3	6	3	2	6	2	1	2	3	2	6
1	CHT	15.147	7	2a	64	2	2	4	1	1	1	1	2	1	2	0	2	3	6	3	2	6	0	0	0	2	3	6	2	1	2	1	1	1	1	1	1
1	CHT	9.91	10	1c	65	2	1	2	1	2	1	2	1	2	2	0	3	3	9	0	0	0	0	0	0	3	3	9	2	1	2	1	1	1	0	0	0
1	CHT	57	8	1c	66	2	NA	NA	NA	NA	NA	NA	NA	NA	NA	NA	NA	NA	NA	NA	NA	NA	NA	NA	NA	NA	NA	NA	NA	NA	NA	NA	NA	NA	NA	NA	NA
1	CHT	47.7	8	3a	67	3	2	6	1	2	1	2	3	2	6	0	1	3	3	2	3	6	1	2	2	2	3	6	3	1	3	2	2	4	3	2	6
1	CHT	5.3	9	2a	68	2	3	6	1	2	1	2	3	3	9	0	2	3	6	2	3	6	1	1	1	1	3	3	3	1	3	2	2	4	3	1	3
1	CHT	49.4	7	2a	69	3	2	6	1	1	1	1	2	1	2	0	3	3	9	0	0	0	1	2	2	3	3	9	3	2	6	0	0	0	0	0	0
1	CHT	26.4	7	1c	70	2	2	4	1	1	1	1	3	2	6	0	2	3	6	2	1	2	1	2	2	3	3	9	3	2	6	2	2	4	3	2	6
1	NNA	38	9	2b	1	4	2	8	1	1	1	1	1	1	1	0	2	2	4	0	0	0	1	3	3	1	1	1	3	2	6	2	3	6	3	1	3
1	NNA	34.3	6	2a	2	2	2	4	0	1	1	1	2	3	6	0	2	3	6	1	2	2	1	2	2	1	3	3	2	1	2	1	3	3	2	1	2
1	NNA	28	9	2a	3	4	3	12	1	NA	NA	NA	3	1	3	0	NA	NA	NA	2	1	2	NA	NA	NA	NA	NA	NA	NA	NA	NA	NA	NA	NA	NA	NA	NA
1	NNA	20	8	1c	4	4	3	12	0	1	1	1	3	3	9	0	1	3	3	1	1	1	1	3	3	0	0	0	3	2	6	2	2	4	3	2	6
1	NNA	15	9	2a	5	4	3	12	0	1	1	1	2	2	4	0	2	3	6	2	1	2	1	3	3	1	3	3	3	1	3	2	3	6	2	1	2
1	NNA	6.08	9	3a	6	1	1	1	0	1	1	1	2	2	4	0	2	3	6	1	1	1	0	0	0	1	3	3	0	0	0	2	1	2	3	1	3
1	NNA	16.95	9	2b	7	3	3	9	1	2	2	4	2	1	2	0	3	3	9	1	2	2	1	1	1	1	2	2	2	2	4	1	1	1	2	1	2
1	NNA	32.9	7	3a	8	2	2	4	0	1	1	1	3	2	6	0	2	3	6	2	1	2	0	0	0	1	2	2	3	1	3	2	3	6	3	2	6
1	NNA	17	7	1c	9	3	2	6	0	1	1	1	0	0	0	0	2	3	6	0	0	0	0	0	0	1	3	3	3	1	3	1	1	1	2	1	2
1	NNA	11.76	9	2c	10	NA	NA	NA	NA	NA	NA	NA	NA	NA	NA	NA	NA	NA	NA	NA	NA	NA	NA	NA	NA	NA	NA	NA	NA	NA	NA	NA	NA	NA	NA	NA	NA
1	NNA	8.48	10	1c	11	3	2	6	0	2	2	4	2	2	4	0	1	3	3	2	1	2	1	3	3	1	3	3	2	1	2	3	2	6	2	1	2
1	NNA	21.1	7	1c	12	3	2	6	0	1	1	1	NA	NA	NA	NA	NA	NA	NA	0	0	0	NA	NA	NA	NA	NA	NA	NA	NA	NA	NA	NA	NA	NA	NA	NA
1	NNA	23.8	6	2c	13	2	3	6	0	1	2	2	3	3	9	0	1	3	3	0	0	0	1	3	3	2	2	4	3	1	3	1	1	1	2	1	2
1	NNA	61.02	8	2c	14	2	3	6	0	2	1	2	1	1	1	0	2	3	6	1	1	1	0	0	0	2	3	6	2	1	2	2	2	4	1	1	1
1	NNA	8.1	9	1c	15	2	3	6	0	2	2	4	1	1	1	0	2	3	6	1	1	1	2	2	4	2	2	4	3	1	3	2	3	6	NA	3	NA
1	NHT	53.1	9	3	16	1	2	2	0	2	2	4	3	3	9	0	1	3	3	3	2	6	0	0	0	1	2	2	3	2	6	2	3	6	3	2	6
1	NHT	139.2	8	3	17	2	1	2	0	2	2	4	2	2	4	0	1	3	3	2	1	2	1	2	2	2	3	6	3	3	9	2	2	4	3	2	6
1	NHT	97	9	2c	18	3	2	6	0	2	1	2	0	0	0	0	2	2	4	2	1	2	0	0	0	1	3	3	0	0	0	0	0	0	1	1	1
1	NHT	8.6	9	1c	19	2	2	4	1	1	1	1	1	1	1	0	1	3	3	NA	NA	NA	1	2	2	1	3	3	3	2	6	0	0	0	2	1	2
1	NHT	167.25	9	2b	20	NA	NA	NA	NA	NA	NA	NA	NA	NA	NA	NA	NA	NA	NA	NA	NA	NA	NA	NA	NA	NA	NA	NA	NA	NA	NA	NA	NA	NA	NA	NA	NA
1	NHT	20.9	8	2a	21	2	2	4	0	1	2	2	1	1	1	0	2	3	6	1	2	2	0	0	0	2	3	6	3	2	6	1	1	1	2	2	4
1	NHT	34.9	10	1c	22	2	3	6	1	2	2	4	1	2	2	0	2	3	6	2	3	6	2	2	4	1	3	3	3	1	3	2	3	6	3	2	6
1	NHT	9.5	9	1c	23	4	2	8	0	1	1	1	3	2	6	0	1	3	3	0	0	0	0	0	0	1	2	2	3	1	3	0	0	0	2	1	2
1	NHT	39.8	6	3	24	1	2	2	0	2	2	4	2	3	6	0	2	3	6	1	1	1	0	0	0	2	1	2	3	1	3	NA	NA	NA	NA	NA	NA
1	NHT	120	8	1c	25	3	1	3	0	3	2	6	2	1	2	0	2	3	6	1	1	1	0	0	0	3	3	9	3	1	3	2	3	6	3	2	6
1	NHT	30.1	6	2a	26	2	1	2	0	1	1	1	0	0	0	0	2	3	6	0	0	0	0	0	0	1	3	3	0	0	0	0	0	0	0	0	0
1	CHT	15	9	2a	27	1	1	1	0	2	2	4	2	2	4	0	2	3	6	2	2	4	0	0	0	2	3	6	2	2	4	3	2	6	3	2	6
1	CHT	23.36	6	3a	28	2	1	2	0	3	2	6	3	2	6	0	3	3	9	0	0	0	1	2	2	3	3	9	3	2	6	2	2	4	3	3	9
1	CHT	42.9	9	3a	29	1	1	1	0	2	2	4	1	1	1	0	2	3	6	1	1	1	0	0	0	2	3	6	2	1	2	2	2	4	2	1	2
1	CHT	35.9	9	3a	30	3	2	6	1	2	2	4	3	3	9	0	1	3	3	1	1	1	0	0	0	2	3	6	3	2	6	0	0	0	0	0	0
1	CHT	28.3	9	3a	31	2	1	2	0	0	0	0	0	0	0	0	0	0	0	0	0	0	0	0	0	1	3	3	2	1	2	0	0	0	0	0	0
1	CHT	45.05	8	3a	32	3	3	9	1	0	0	0	3	1	3	0	2	3	6	0	0	0	0	0	0	1	3	3	3	2	6	2	2	4	3	3	9
1	CHT	37.8	7	3b	33	2	2	4	1	1	1	1	2	2	4	0	2	3	6	0	0	0	2	1	2	2	3	6	2	2	4	2	2	4	2	1	2
1	CHT	61.2	10	4	34	3	2	6	1	2	1	2	3	2	6	0	2	3	6	0	0	0	0	0	0	1	3	3	3	2	6	2	2	4	2	2	4
1	CHT	30.7	5	1c	35	2	1	2	0	1	1	1	3	3	9	0	2	3	6	2	2	4	0	0	0	3	3	9	2	2	4	NA	NA	NA	NA	NA	NA
1	CHT	77	10	4	36	2	1	2	1	1	1	1	1	1	1	0	2	3	6	0	0	0	0	0	0	2	2	4	3	2	6	2	3	6	3	3	9
1	CHT	21.372	9	2c	37	2	1	2	0	1	1	1	2	2	4	0	1	3	3	0	0	0	0	0	0	2	3	6	3	1	3	2	2	4	3	2	6
1	CHT	5.4	9	2a	38	1	1	1	1	2	2	4	3	2	6	0	2	3	6	1	2	2	0	0	0	3	3	9	3	1	3	2	3	6	3	2	6
1	CHT	25.3	7	1c	39	1	1	1	0	2	2	4	2	2	4	0	2	3	6	1	1	1	0	0	0	3	3	9	3	2	6	2	1	2	2	1	2
1	CHT	30.7	6	1c	40	3	3	9	1	1	1	1	3	1	3	0	2	3	6	2	2	4	1	3	3	1	3	3	3	1	3	1	1	1	2	1	2
1	CHT	79.837	9	1c	41	2	3	6	1	2	1	2	2	1	2	0	1	3	3	2	2	4	1	3	3	2	3	6	2	1	2	1	2	2	2	1	2
1	CHT	31.967	9	3a	42	2	3	6	1	2	1	2	3	3	9	1	2	3	6	2	2	4	1	2	2	3	3	9	3	3	9	1	2	2	3	2	6
1	CHT	22	9	2c	43	3	2	6	1	2	1	2	2	1	2	0	2	3	6	2	2	4	0	0	0	3	3	9	3	1	3	2	2	4	2	2	4
1	CHT	63.394	9	2c	44	3	2	6	1	2	1	2	3	2	6	1	1	3	3	2	2	4	NA	NA	NA	3	3	9	3	3	9	1	2	2	3	3	9
1	CHT	7.469	9	1c	45	2	1	2	0	2	1	2	3	1	3	0	2	3	6	1	2	2	0	0	0	2	3	6	2	1	2	NA	NA	NA	NA	NA	NA
1	CHT	15.309	7	1c	46	2	2	4	1	1	1	1	2	2	4	0	2	3	6	0	0	0	2	2	4	3	3	9	3	1	3	3	1	3	3	1	3
1	CHT	9.93	9	3b	47	2	2	4	1	1	1	1	3	3	9	1	1	2	2	2	3	6	0	0	0	2	3	6	3	1	3	1	1	1	1	1	1
1	CHT	7.838	9	2a	48	2	3	6	1	2	1	2	3	3	9	1	2	3	6	3	3	9	0	0	0	4	3	12	3	2	6	1	2	2	3	2	6
1	CHT	10.2	9	3a	49	3	2	6	1	1	1	1	1	1	1	0	2	3	6	3	3	9	0	0	0	2	3	6	3	1	3	0	0	0	0	0	0
1	CHT	53.043	10	3a	50	1	1	1	0	1	2	2	1	1	1	0	3	3	9	1	2	2	0	0	0	2	3	6	3	1	3	2	1	2	2	1	2
1	CHT	30.72	9	3a	51	2	2	4	1	1	1	1	1	1	1	0	2	3	6	1	1	1	0	0	0	2	3	6	1	1	1	3	2	6	2	1	2
1	CHT	55.8	7	2c	52	1	2	2	1	1	1	1	3	2	6	1	1	3	3	1	1	1	0	0	0	3	3	9	1	2	2	2	3	6	3	2	6
1	CHT	17.41	7	1c	53	NA	NA	NA	NA	NA	NA	NA	NA	NA	NA	NA	NA	NA	NA	NA	NA	NA	NA	NA	NA	NA	NA	NA	NA	NA	NA	NA	NA	NA	NA	NA	NA
1	CHT	28	9	3b	54	1	1	1	0	2	1	2	NA	NA	NA	NA	NA	NA	NA	2	2	4	0	0	0	2	3	6	2	1	2	2	3	6	3	3	9
1	CHT	7.77	8	3a	55	2	2	4	1	1	1	1	3	3	9	0	1	3	3	3	2	6	0	0	0	1	3	3	2	1	2	3	3	9	3	2	6
1	CHT	21.1	7	2c	56	1	1	1	1	2	1	2	3	2	6	1	2	3	6	2	2	4	0	0	0	3	3	9	3	2	6	2	1	2	3	2	6
1	CHT	32.6	9	3a	57	2	1	2	1	1	1	1	1	1	1	NA	2	NA	NA	0	0	0	0	0	0	3	3	9	3	2	6	2	2	4	3	1	3
1	CHT	66	9	3a	58	2	2	4	1	2	2	4	3	3	9	0	2	3	6	2	2	4	0	0	0	2	3	6	3	2	6	2	2	4	2	1	2
1	CHT	90	8	2a	59	NA	NA	NA	NA	NA	NA	NA	NA	NA	NA	NA	NA	NA	NA	NA	NA	NA	NA	NA	NA	NA	NA	NA	NA	NA	NA	NA	NA	NA	NA	NA	NA
1	CHT	5.699	8	1c	60	2	2	4	1	2	2	4	3	2	6	1	1	3	3	2	1	2	0	0	0	3	3	9	3	2	6	1	1	1	3	1	3
1	CHT	16.41	7	3b	61	1	1	1	1	1	1	1	NA	NA	NA	NA	NA	NA	NA	1	1	1	0	0	0	1	3	3	NA	NA	NA	NA	NA	NA	NA	NA	NA
1	CHT	7.5	10	1c	62	2	2	4	0	2	2	4	3	2	6	0	2	3	6	1	3	3	0	0	0	2	3	6	3	1	3	1	1	1	2	1	2
1	CHT	76.37	8	2c	63	1	1	1	0	2	1	2	2	1	2	0	2	3	6	0	0	0	0	0	0	2	3	6	3	2	6	NA	NA	NA	NA	NA	NA
1	CHT	15.147	7	2a	64	2	1	2	0	2	2	4	1	2	2	0	3	3	9	4	3	12	0	0	0	4	3	12	2	1	2	1	1	1	1	1	1
1	CHT	9.91	10	1c	65	3	3	9	1	2	2	4	2	2	4	0	2	3	6	1	1	1	0	0	0	3	3	9	3	1	3	1	1	1	0	0	0
1	CHT	57	8	1c	66	NA	NA	NA	NA	NA	NA	NA	NA	NA	NA	NA	NA	NA	NA	NA	NA	NA	NA	NA	NA	NA	NA	NA	NA	NA	NA	NA	NA	NA	NA	NA	NA
1	CHT	47.7	8	3a	67	NA	NA	NA	NA	NA	NA	NA	3	2	6	0	1	3	3	3	3	9	0	0	0	3	3	9	3	1	3	2	2	4	2	2	4
1	CHT	5.3	9	2a	68	3	3	9	1	1	1	1	4	3	12	0	2	3	6	3	3	9	0	0	0	2	2	4	3	2	6	3	2	6	3	2	6
1	CHT	49.4	7	2a	69	3	3	9	1	1	2	2	2	2	4	0	3	3	9	0	0	0	1	3	3	3	3	9	3	2	6	1	1	1	1	1	1
1	CHT	26.4	7	1c	70	2	2	4	1	1	1	1	3	2	6	0	2	3	6	1	1	1	2	2	4	3	3	9	3	2	6	2	2	4	3	3	9
2	NNA	38	9	2b	1	4	2	8	1	0	0	0	1	1	1	0	2	2	4	0	0	0	1	3	3	0	0	0	3	2	6	3	2	6	4	2	8
2	NNA	34.3	6	2a	2	4	3	12	1	3	2	6	2	3	6	0	1	2	2	1	2	2	1	2	2	1	2	2	2	1	2	2	1	2	2	1	2
2	NNA	28	9	2a	3	NA	NA	NA	NA	NA	NA	NA	NA	NA	NA	NA	NA	NA	NA	NA	NA	NA	NA	NA	NA	NA	NA	NA	NA	NA	NA	NA	NA	NA	NA	NA	NA
2	NNA	20	8	1c	4	4	3	12	1	0	0	0	3	2	6	0	2	3	6	1	1	1	1	2	2	0	0	0	3	1	3	1	1	1	2	1	2
2	NNA	15	9	2a	5	3	3	9	0	1	1	1	3	3	9	0	2	3	6	2	1	2	1	3	3	1	3	3	2	1	2	2	2	4	2	1	2
2	NNA	6.08	9	3a	6	2	1	2	0	2	1	2	2	2	4	0	2	3	6	1	1	1	0	0	0	1	3	3	0	0	0	0	0	0	3	1	3
2	NNA	16.95	9	2b	7	3	2	6	0	1	1	1	2	1	2	0	2	3	6	0	0	0	1	2	2	2	2	4	2	1	2	0	0	0	0	0	0
2	NNA	32.9	7	3a	8	4	2	8	1	1	1	1	1	1	1	0	3	3	9	0	0	0	0	0	0	1	3	3	3	1	3	2	3	6	3	1	3
2	NNA	17	7	1c	9	3	3	9	0	2	1	2	0	0	0	0	2	3	6	1	1	1	2	1	2	2	3	6	3	1	3	2	2	4	2	1	2
2	NNA	11.76	9	2c	10	NA	NA	NA	NA	NA	NA	NA	NA	NA	NA	NA	NA	NA	NA	NA	NA	NA	NA	NA	NA	NA	NA	NA	NA	NA	NA	NA	NA	NA	NA	NA	NA
2	NNA	8.48	10	1c	11	2	1	2	0	0	0	0	1	1	1	0	2	2	4	0	0	0	3	3	9	1	2	2	1	1	1	2	2	4	0	0	0
2	NNA	21.1	7	1c	12	3	3	9	0	2	1	2	2	2	4	0	3	2	6	0	0	0	1	1	1	1	3	3	0	0	0	0	0	0	2	1	2
2	NNA	23.8	6	2c	13	4	3	12	0	2	2	4	3	1	3	0	2	3	6	0	0	0	1	1	1	1	3	3	3	1	3	1	2	2	1	1	1
2	NNA	61.02	8	2c	14	3	2	6	0	1	1	1	1	1	1	0	1	3	3	1	1	1	1	2	2	1	1	1	0	0	0	2	2	4	0	0	0
2	NNA	8.1	9	1c	15	4	3	12	0	1	2	2	2	1	2	0	2	3	6	0	0	0	1	3	3	1	3	3	3	2	6	2	2	4	3	2	6
2	NHT	53.1	9	3	16	2	1	2	0	2	1	2	2	3	6	0	2	3	6	2	2	4	1	1	1	2	3	6	3	2	6	1	1	1	1	1	1
2	NHT	139.2	8	3	17	2	2	4	0	1	2	2	1	3	3	0	2	3	6	2	2	4	0	0	0	1	2	2	3	2	6	1	1	1	1	1	1
2	NHT	97	9	2c	18	2	3	6	0	2	2	4	1	1	1	0	2	3	6	2	1	2	0	0	0	1	3	3	0	0	0	0	0	0	0	0	0
2	NHT	8.6	9	1c	19	2	1	2	1	1	1	1	1	1	1	0	1	3	3	0	0	0	0	0	0	1	3	3	2	1	2	0	0	0	0	0	0
2	NHT	167.25	9	2b	20	3	3	9	0	2	2	4	3	2	6	0	1	3	3	1	2	2	0	0	0	1	3	3	2	1	2	3	3	9	3	2	6
2	NHT	20.9	8	2a	21	2	3	6	1	3	2	6	1	1	1	0	3	3	9	0	0	0	0	0	0	2	3	6	2	2	4	2	1	2	2	1	2
2	NHT	34.9	10	1c	22	4	3	12	1	1	1	1	3	3	9	0	2	3	6	2	3	6	0	0	0	1	1	1	3	1	3	2	2	4	2	2	4
2	NHT	9.5	9	1c	23	4	2	8	0	1	1	1	4	3	12	0	2	3	6	0	0	0	0	0	0	2	3	6	3	1	3	1	1	1	2	1	2
2	NHT	39.8	6	3	24	1	1	1	0	3	2	6	2	1	2	0	2	3	6	1	1	1	0	0	0	2	1	2	0	0	0	2	2	4	2	2	4
2	NHT	120	8	1c	25	1	3	3	0	2	2	4	2	2	4	0	2	3	6	2	1	2	0	0	0	3	2	6	2	1	2	3	3	9	3	2	6
2	NHT	30.1	6	2a	26	0	0	0	0	0	0	0	1	1	1	0	2	2	4	0	0	0	0	0	0	1	3	3	0	0	0	2	1	2	2	1	2
2	CHT	15	9	2a	27	0	0	0	0	3	2	6	NA	NA	NA	0	3	3	NA	1	1	1	0	0	0	3	3	9	3	1	3	NA	NA	NA	NA	NA	NA
2	CHT	23.36	6	3a	28	2	3	6	1	3	3	9	3	2	6	0	2	3	6	0	0	0	0	0	0	3	3	9	3	1	3	2	1	2	3	2	6
2	CHT	42.9	9	3a	29	4	2	8	1	3	2	6	2	1	2	0	2	3	6	2	2	4	0	0	0	3	3	9	3	1	3	1	1	1	2	2	4
2	CHT	35.9	9	3a	30	3	2	6	1	2	2	4	3	3	9	0	1	3	3	2	1	2	0	0	0	2	3	6	3	2	6	3	3	9	3	3	9
2	CHT	28.3	9	3a	31	0	0	0	0	0	0	0	0	0	0	0	1	3	3	0	0	0	0	0	0	2	3	6	0	0	0	2	3	6	3	2	6
2	CHT	45.05	8	3a	32	3	3	9	1	1	1	1	2	1	2	0	2	3	6	2	1	2	1	2	2	2	3	6	3	2	6	3	1	3	3	1	3
2	CHT	37.8	7	3b	33	3	3	9	1	1	1	1	3	3	9	0	2	3	6	0	0	0	2	1	2	2	3	6	3	2	6	1	2	2	3	1	3
2	CHT	61.2	10	4	34	2	1	2	0	1	1	1	1	1	1	0	1	3	3	0	0	0	0	0	0	1	3	3	3	1	3	3	3	9	3	3	9
2	CHT	30.7	5	1c	35	1	1	1	0	1	1	1	3	3	9	0	1	3	3	2	2	4	0	0	0	1	3	3	NA	NA	NA	NA	NA	NA	NA	NA	NA
2	CHT	77	10	4	36	2	1	2	1	2	1	2	0	0	0	0	2	3	6	1	1	1	0	0	0	3	3	9	3	1	3	3	3	9	3	3	9
2	CHT	21.372	9	2c	37	2	1	2	1	1	1	1	2	2	4	0	1	3	3	0	0	0	0	0	0	2	3	6	3	2	6	2	2	4	3	3	9
2	CHT	5.4	9	2a	38	2	2	4	1	2	2	4	3	2	6	0	3	3	9	1	1	1	0	0	0	2	3	6	3	1	3	3	3	9	3	2	6
2	CHT	25.3	7	1c	39	1	1	1	0	2	1	2	3	1	3	0	1	3	3	0	0	0	0	0	0	2	3	6	3	1	3	3	2	6	3	2	6
2	CHT	30.7	6	1c	40	2	1	2	0	0	0	0	2	1	2	0	2	3	6	2	1	2	0	0	0	2	2	4	0	0	0	1	2	2	1	2	2
2	CHT	79.837	9	1c	41	3	3	9	1	2	2	4	3	1	3	0	1	3	3	1	2	2	0	0	0	1	3	3	3	2	6	1	2	2	3	3	9
2	CHT	31.967	9	3a	42	3	2	6	1	2	2	4	4	3	12	1	2	3	6	3	2	6	0	0	0	3	3	9	3	2	6	2	2	4	3	2	6
2	CHT	22	9	2c	43	4	2	8	1	2	2	4	2	2	4	0	2	3	6	2	1	2	0	0	0	3	3	9	3	1	3	1	2	2	2	1	2
2	CHT	63.394	9	2c	44	2	2	4	1	2	2	4	3	3	9	1	1	3	3	3	2	6	1	2	2	3	3	9	3	3	9	2	2	4	3	3	9
2	CHT	7.469	9	1c	45	2	1	2	0	2	1	2	2	2	4	0	1	3	3	1	1	1	0	0	0	2	3	6	2	2	4	1	2	2	3	2	6
2	CHT	15.309	7	1c	46	2	2	4	1	2	1	2	3	2	6	0	2	3	6	0	0	0	0	0	0	2	3	6	3	2	6	2	2	4	3	1	3
2	CHT	9.93	9	3b	47	3	3	9	1	2	1	2	3	2	6	1	1	3	3	2	3	6	1	2	2	2	3	6	3	1	3	1	2	2	3	2	6
2	CHT	7.838	9	2a	48	2	3	6	1	2	1	2	3	2	6	1	2	3	6	2	3	6	0	0	0	3	3	9	3	2	6	1	2	2	3	2	6
2	CHT	10.2	9	3a	49	2	2	4	1	1	1	1	1	1	1	0	2	3	6	2	3	6	1	2	2	2	3	6	3	1	3	2	1	2	3	1	3
2	CHT	53.043	10	3a	50	1	1	1	0	2	2	4	2	1	2	0	2	3	6	0	0	0	0	0	0	2	3	6	3	1	3	2	2	4	3	1	3
2	CHT	30.72	9	3a	51	2	2	4	1	2	1	2	2	1	2	0	2	3	6	2	1	2	0	0	0	3	3	9	2	1	2	2	2	4	2	1	2
2	CHT	55.8	7	2c	52	2	1	2	0	1	1	1	3	3	9	1	1	3	3	2	2	4	0	0	0	3	3	9	1	1	1	3	3	9	4	3	12
2	CHT	17.41	7	1c	53	1	1	1	0	2	2	4	2	1	2	0	2	3	6	1	3	3	0	0	0	2	3	6	3	1	3	NA	NA	NA	NA	NA	NA
2	CHT	28	9	3b	54	2	2	4	1	1	1	1	3	2	6	0	1	3	3	1	2	2	0	0	0	3	3	9	3	2	6	2	3	6	4	3	12
2	CHT	7.77	8	3a	55	1	2	2	1	2	1	2	3	3	9	0	1	3	3	3	3	9	0	0	0	2	2	4	2	1	2	2	2	4	2	2	4
2	CHT	21.1	7	2c	56	3	1	3	1	2	2	4	3	2	6	1	3	3	9	2	2	4	0	0	0	2	3	6	3	2	6	1	1	1	3	2	6
2	CHT	32.6	9	3a	57	3	2	6	0	2	1	2	2	3	6	0	1	3	3	2	1	2	0	0	0	3	3	9	2	3	6	NA	NA	NA	NA	NA	NA
2	CHT	66	9	3a	58	3	3	9	1	2	2	4	3	3	9	0	1	3	3	2	3	6	0	0	0	3	3	9	3	2	6	2	2	4	2	1	2
2	CHT	90	8	2a	59	3	3	9	1	2	2	4	3	2	6	0	1	3	3	3	2	6	1	1	1	3	3	9	3	1	3	1	1	1	3	2	6
2	CHT	5.699	8	1c	60	3	3	9	1	1	1	1	2	2	4	1	2	3	6	0	0	0	0	0	0	2	3	6	3	1	3	2	2	4	3	1	3
2	CHT	16.41	7	3b	61	NA	NA	NA	NA	NA	NA	NA	NA	NA	NA	NA	NA	NA	NA	NA	NA	NA	NA	NA	NA	NA	NA	NA	NA	NA	NA	NA	NA	NA	NA	NA	NA
2	CHT	7.5	10	1c	62	1	1	1	0	2	2	4	3	3	9	0	1	3	3	1	2	2	0	0	0	1	3	3	NA	NA	NA	NA	NA	NA	NA	NA	NA
2	CHT	76.37	8	2c	63	3	3	9	0	2	1	2	2	1	2	0	2	3	6	0	0	0	0	0	0	2	3	6	3	2	6	1	2	2	3	2	6
2	CHT	15.147	7	2a	64	1	1	1	1	1	2	2	3	2	6	0	3	3	9	1	2	2	0	0	0	2	3	6	3	2	6	NA	NA	NA	NA	NA	NA
2	CHT	9.91	10	1c	65	0	0	0	0	2	2	4	2	2	4	0	3	3	9	0	0	0	0	0	0	3	3	9	0	0	0	NA	NA	NA	NA	NA	NA
2	CHT	57	8	1c	66	1	1	1	0	1	2	2	2	2	4	0	1	3	3	0	0	0	0	0	0	1	3	3	NA	NA	NA	1	1	1	1	1	1
2	CHT	47.7	8	3a	67	2	1	2	0	1	1	1	3	2	6	0	1	3	3	1	2	2	1	2	2	2	3	6	3	1	3	NA	NA	NA	NA	NA	NA
2	CHT	5.3	9	2a	68	3	2	6	1	1	2	2	3	2	6	0	2	3	6	2	3	6	0	0	0	2	3	6	3	2	6	2	2	4	3	2	6
2	CHT	49.4	7	2a	69	1	1	1	0	1	2	2	3	3	9	0	2	3	6	0	0	0	0	0	0	2	3	6	NA	NA	NA	NA	NA	NA	NA	NA	NA
2	CHT	26.4	7	1c	70	2	3	6	1	1	1	1	3	3	9	0	2	3	6	0	0	0	2	3	6	3	3	9	3	1	3	2	2	4	3	2	6
2	NNA	38	9	2b	1	4	2	8	1	1	1	1	1	1	1	0	2	2	4	0	0	0	1	3	3	1	2	2	3	2	6	3	2	6	3	3	9
2	NNA	34.3	6	2a	2	3	2	6	1	1	1	1	2	3	6	0	2	2	4	1	1	1	1	2	2	1	3	3	3	2	6	2	1	2	2	1	2
2	NNA	28	9	2a	3	4	3	12	0	1	1	1	3	2	6	0	2	3	6	1	1	1	1	1	1	1	3	3	3	3	9	0	0	0	0	0	0
2	NNA	20	8	1c	4	3	3	9	1	0	0	0	2	3	6	0	2	3	6	1	1	1	1	3	3	0	0	0	3	1	3	1	1	1	1	1	1
2	NNA	15	9	2a	5	4	3	12	0	2	1	2	2	2	4	0	3	3	9	2	1	2	1	3	3	1	3	3	3	1	3	1	2	2	2	1	2
2	NNA	6.08	9	3a	6	2	1	2	0	1	1	1	1	1	1	0	2	3	6	NA	NA	NA	0	0	0	1	3	3	0	0	0	1	1	1	2	1	2
2	NNA	16.95	9	2b	7	2	2	4	0	1	1	1	0	0	0	0	2	3	6	2	2	4	0	0	0	2	3	6	3	1	3	NA	NA	NA	NA	NA	NA
2	NNA	32.9	7	3a	8	3	2	6	0	1	1	1	2	1	2	0	2	3	6	1	1	1	1	2	2	1	3	3	2	1	2	2	3	6	2	1	2
2	NNA	17	7	1c	9	3	1	3	0	1	1	1	0	0	0	0	2	3	6	0	0	0	1	1	1	2	3	6	2	1	2	1	2	2	3	2	6
2	NNA	11.76	9	2c	10	NA	NA	NA	NA	NA	NA	NA	NA	NA	NA	NA	NA	NA	NA	NA	NA	NA	NA	NA	NA	NA	NA	NA	NA	NA	NA	NA	NA	NA	NA	NA	NA
2	NNA	8.48	10	1c	11	2	1	2	0	1	1	1	3	1	3	0	1	3	3	0	0	0	2	2	4	1	1	1	2	1	2	2	2	4	1	1	1
2	NNA	21.1	7	1c	12	3	2	6	0	2	1	2	2	2	4	0	3	3	9	0	0	0	0	0	0	2	3	6	0	0	0	1	2	2	2	1	2
2	NNA	23.8	6	2c	13	4	3	12	1	1	1	1	1	1	1	0	2	3	6	0	0	0	0	0	0	1	1	1	3	2	6	2	1	2	3	2	6
2	NNA	61.02	8	2c	14	4	2	8	0	2	1	2	3	2	6	0	1	3	3	0	0	0	0	0	0	2	2	4	3	1	3	1	1	1	0	0	0
2	NNA	8.1	9	1c	15	1	1	1	0	1	1	1	2	2	4	0	1	3	3	0	0	0	0	0	0	1	2	2	NA	NA	NA	NA	NA	NA	2	NA	NA
2	NHT	53.1	9	3	16	1	2	2	0	2	1	2	1	3	3	0	2	3	6	2	2	4	1	2	2	2	2	4	3	2	6	2	2	4	2	1	2
2	NHT	139.2	8	3	17	2	1	2	0	3	2	6	1	1	1	0	2	3	6	1	2	2	0	0	0	3	2	6	3	2	6	0	0	0	2	1	2
2	NHT	97	9	2c	18	3	3	9	1	2	1	2	0	0	0	0	2	2	4	2	1	2	0	0	0	1	3	3	0	0	0	0	0	0	0	0	0
2	NHT	8.6	9	1c	19	0	0	0	1	1	1	1	2	1	2	0	1	2	2	1	1	1	0	0	0	1	3	3	1	2	2	0	0	0	0	0	0
2	NHT	167.25	9	2b	20	3	3	9	0	2	2	4	3	2	6	0	2	3	6	1	2	2	0	0	0	1	2	2	2	1	2	3	3	9	3	2	6
2	NHT	20.9	8	2a	21	2	2	4	0	2	2	4	1	1	1	0	2	3	6	0	0	0	0	0	0	1	3	3	3	1	3	0	0	0	0	0	0
2	NHT	34.9	10	1c	22	3	3	9	1	1	1	1	1	3	3	0	2	3	6	2	3	6	1	1	1	1	2	2	3	2	6	3	3	9	2	2	4
2	NHT	9.5	9	1c	23	3	3	9	0	2	2	4	3	2	6	0	1	3	3	1	2	2	2	2	4	2	3	6	3	1	3	0	0	0	2	1	2
2	NHT	39.8	6	3	24	1	1	1	0	3	2	6	2	1	2	0	2	3	6	0	0	0	0	0	0	2	1	2	2	1	2	NA	NA	NA	NA	NA	NA
2	NHT	120	8	1c	25	2	3	6	0	2	2	4	3	2	6	0	2	3	6	1	1	1	0	0	0	3	2	6	2	3	6	3	2	6	3	3	9
2	NHT	30.1	6	2a	26	1	1	1	0	0	0	0	1	1	1	0	2	3	6	0	0	0	0	0	0	1	3	3	0	0	0	1	1	1	1	1	1
2	CHT	15	9	2a	27	1	1	1	0	2	2	4	NA	NA	NA	NA	NA	NA	NA	1	1	1	0	0	0	3	3	9	3	2	6	1	1	1	1	1	1
2	CHT	23.36	6	3a	28	2	1	2	0	2	2	4	2	2	4	0	2	3	6	0	0	0	0	0	0	2	3	6	3	2	6	1	1	1	2	2	4
2	CHT	42.9	9	3a	29	3	2	6	1	2	2	4	1	1	1	0	3	3	9	2	2	4	0	0	0	3	3	9	3	1	3	3	2	6	3	3	9
2	CHT	35.9	9	3a	30	3	3	9	1	2	1	2	2	3	6	0	1	3	3	1	1	1	0	0	0	2	3	6	3	2	6	1	2	2	2	3	6
2	CHT	28.3	9	3a	31	0	0	0	0	0	0	0	0	0	0	0	0	0	0	0	0	0	0	0	0	1	3	3	2	1	2	1	1	1	0	0	0
2	CHT	45.05	8	3a	32	3	3	9	1	1	1	1	2	1	2	0	1	3	3	NA	NA	NA	0	0	0	2	3	6	3	1	3	3	2	6	2	2	4
2	CHT	37.8	7	3b	33	2	2	4	1	1	1	1	2	2	4	0	2	3	6	0	0	0	1	2	2	2	3	6	2	2	4	1	2	2	2	1	2
2	CHT	61.2	10	4	34	3	2	6	1	1	1	1	3	3	9	0	1	3	3	1	2	2	0	0	0	2	3	6	3	2	6	2	3	6	2	3	6
2	CHT	30.7	5	1c	35	NA	NA	NA	NA	NA	NA	NA	NA	NA	NA	NA	NA	NA	NA	NA	NA	NA	NA	NA	NA	NA	NA	NA	NA	NA	NA	NA	NA	NA	NA	NA	NA
2	CHT	77	10	4	36	2	3	6	1	1	1	1	3	2	6	1	3	3	9	0	0	0	0	0	0	3	2	6	3	2	6	3	2	6	3	3	9
2	CHT	21.372	9	2c	37	1	2	2	1	2	1	2	3	1	3	0	2	3	6	0	0	0	1	3	3	2	3	6	3	1	3	1	1	1	3	1	3
2	CHT	5.4	9	2a	38	2	1	2	1	2	1	2	1	1	1	0	2	3	6	2	1	2	0	0	0	2	3	6	3	1	3	3	3	9	3	2	6
2	CHT	25.3	7	1c	39	2	2	4	1	1	1	1	3	1	3	0	2	3	6	0	0	0	0	0	0	2	3	6	3	1	3	2	2	4	3	3	9
2	CHT	30.7	6	1c	40	3	2	6	1	2	2	4	2	1	2	0	3	3	9	1	2	2	1	3	3	1	3	3	3	1	3	1	1	1	2	1	2
2	CHT	79.837	9	1c	41	3	3	9	1	2	1	2	2	2	4	0	2	2	4	1	2	2	1	3	3	2	2	4	3	2	6	1	2	2	2	3	6
2	CHT	31.967	9	3a	42	3	3	9	1	2	1	2	3	3	9	1	2	3	6	2	1	2	1	2	2	3	3	9	3	2	6	0	0	0	3	2	6
2	CHT	22	9	2c	43	4	2	8	1	2	2	4	2	1	2	0	2	3	6	2	1	2	0	0	0	3	3	9	2	0	0	2	2	4	2	2	4
2	CHT	63.394	9	2c	44	NA	NA	NA	NA	NA	NA	NA	NA	NA	NA	NA	NA	NA	NA	NA	NA	NA	2	3	6	NA	NA	NA	NA	NA	NA	NA	NA	NA	NA	NA	NA
2	CHT	7.469	9	1c	45	2	1	2	0	2	1	2	2	2	4	0	2	3	6	1	2	2	0	0	0	2	3	6	2	1	2	NA	NA	NA	NA	NA	NA
2	CHT	15.309	7	1c	46	1	1	1	0	2	2	4	NA	NA	NA	NA	NA	NA	NA	0	0	0	0	0	0	3	3	9	2	2	4	2	2	4	3	1	3
2	CHT	9.93	9	3b	47	2	3	6	1	1	2	2	2	2	4	1	2	3	6	2	2	4	1	2	2	2	3	6	2	1	2	1	2	2	3	2	6
2	CHT	7.838	9	2a	48	3	3	9	1	2	1	2	3	3	9	1	2	2	4	2	3	6	0	0	0	3	3	9	3	2	6	1	2	2	3	1	3
2	CHT	10.2	9	3a	49	3	2	6	1	1	1	1	2	1	2	0	1	3	3	2	3	6	0	0	0	2	3	6	3	1	3	0	0	0	0	0	0
2	CHT	53.043	10	3a	50	1	1	1	0	1	2	2	2	1	2	0	2	3	6	0	0	0	1	1	1	2	2	4	3	3	9	3	2	6	3	1	3
2	CHT	30.72	9	3a	51	3	2	6	1	1	1	1	2	1	2	0	3	3	9	0	0	0	0	0	0	2	3	6	1	1	1	3	2	6	2	1	2
2	CHT	55.8	7	2c	52	2	2	4	1	1	1	1	3	3	9	1	1	3	3	2	2	4	0	0	0	2	3	6	1	2	2	3	3	9	3	2	6
2	CHT	17.41	7	1c	53	NA	NA	NA	NA	NA	NA	NA	NA	NA	NA	NA	NA	NA	NA	NA	NA	NA	NA	NA	NA	NA	NA	NA	NA	NA	NA	NA	NA	NA	NA	NA	NA
2	CHT	28	9	3b	54	1	1	1	0	1	1	1	3	3	9	0	1	3	3	1	2	2	0	0	0	2	3	6	NA	NA	NA	3	3	9	3	3	9
2	CHT	7.77	8	3a	55	1	1	1	0	1	1	1	3	3	9	0	1	3	3	2	3	6	0	0	0	2	3	6	2	1	2	3	3	9	2	2	4
2	CHT	21.1	7	2c	56	3	1	3	1	2	1	2	2	1	2	0	3	3	9	2	2	4	0	0	0	3	3	9	3	1	3	2	1	2	3	2	6
2	CHT	32.6	9	3a	57	2	2	4	1	1	1	1	NA	NA	NA	0	NA	3	NA	NA	NA	NA	0	0	0	3	3	9	NA	NA	NA	2	2	4	3	2	6
2	CHT	66	9	3a	58	NA	NA	NA	NA	NA	NA	NA	NA	NA	NA	NA	NA	NA	NA	NA	NA	NA	NA	NA	NA	NA	NA	NA	NA	NA	NA	NA	NA	NA	NA	NA	NA
2	CHT	90	8	2a	59	3	2	6	1	2	1	2	2	3	6	0	1	3	3	2	2	4	1	3	3	3	3	9	3	2	6	2	1	2	3	3	9
2	CHT	5.699	8	1c	60	1	1	1	0	3	2	6	NA	NA	NA	NA	NA	NA	NA	2	1	2	0	0	0	3	3	9	NA	NA	NA	NA	NA	NA	NA	NA	NA
2	CHT	16.41	7	3b	61	2	2	4	1	1	1	1	3	2	6	0	1	3	3	2	1	2	2	2	4	2	3	6	3	2	6	2	2	4	3	2	6
2	CHT	7.5	10	1c	62	1	1	1	0	1	2	2	3	3	9	0	1	3	3	2	2	4	0	0	0	2	3	6	NA	NA	NA	NA	NA	NA	NA	NA	NA
2	CHT	76.37	8	2c	63	2	2	4	0	2	2	4	2	1	2	0	2	3	6	0	0	0	0	0	0	2	3	6	3	2	6	2	1	2	3	2	6
2	CHT	15.147	7	2a	64	2	2	4	1	1	1	1	2	1	2	0	2	3	6	3	2	6	0	0	0	2	3	6	2	1	2	1	1	1	1	1	1
2	CHT	9.91	10	1c	65	2	1	2	1	2	1	2	1	2	2	0	3	3	9	0	0	0	0	0	0	3	3	9	2	1	2	1	1	1	0	0	0
2	CHT	57	8	1c	66	2	NA	NA	NA	NA	NA	NA	NA	NA	NA	NA	NA	NA	NA	NA	NA	NA	NA	NA	NA	NA	NA	NA	NA	NA	NA	NA	NA	NA	NA	NA	NA
2	CHT	47.7	8	3a	67	3	2	6	1	2	1	2	3	2	6	0	1	3	3	2	3	6	1	2	2	2	3	6	3	1	3	2	2	4	3	2	6
2	CHT	5.3	9	2a	68	2	3	6	1	2	1	2	3	3	9	0	2	3	6	2	3	6	1	1	1	1	3	3	3	1	3	2	2	4	3	1	3
2	CHT	49.4	7	2a	69	3	2	6	1	1	1	1	2	1	2	0	3	3	9	0	0	0	1	2	2	3	3	9	3	2	6	0	0	0	0	0	0
2	CHT	26.4	7	1c	70	2	2	4	1	1	1	1	3	2	6	0	2	3	6	2	1	2	1	2	2	3	3	9	3	2	6	2	2	4	3	2	6
2	NNA	38	9	2b	1	4	2	8	1	1	1	1	1	1	1	0	2	2	4	0	0	0	1	3	3	1	1	1	3	2	6	2	3	6	3	1	3
2	NNA	34.3	6	2a	2	2	2	4	0	1	1	1	2	3	6	0	2	3	6	1	2	2	1	2	2	1	3	3	2	1	2	1	3	3	2	1	2
2	NNA	28	9	2a	3	4	3	12	1	NA	NA	NA	3	1	3	0	NA	NA	NA	2	1	2	NA	NA	NA	NA	NA	NA	NA	NA	NA	NA	NA	NA	NA	NA	NA
2	NNA	20	8	1c	4	4	3	12	0	1	1	1	3	3	9	0	1	3	3	1	1	1	1	3	3	0	0	0	3	2	6	2	2	4	3	2	6
2	NNA	15	9	2a	5	4	3	12	0	1	1	1	2	2	4	0	2	3	6	2	1	2	1	3	3	1	3	3	3	1	3	2	3	6	2	1	2
2	NNA	6.08	9	3a	6	1	1	1	0	1	1	1	2	2	4	0	2	3	6	1	1	1	0	0	0	1	3	3	0	0	0	2	1	2	3	1	3
2	NNA	16.95	9	2b	7	3	3	9	1	2	2	4	2	1	2	0	3	3	9	1	2	2	1	1	1	1	2	2	2	2	4	1	1	1	2	1	2
2	NNA	32.9	7	3a	8	2	2	4	0	1	1	1	3	2	6	0	2	3	6	2	1	2	0	0	0	1	2	2	3	1	3	2	3	6	3	2	6
2	NNA	17	7	1c	9	3	2	6	0	1	1	1	0	0	0	0	2	3	6	0	0	0	0	0	0	1	3	3	3	1	3	1	1	1	2	1	2
2	NNA	11.76	9	2c	10	NA	NA	NA	NA	NA	NA	NA	NA	NA	NA	NA	NA	NA	NA	NA	NA	NA	NA	NA	NA	NA	NA	NA	NA	NA	NA	NA	NA	NA	NA	NA	NA
2	NNA	8.48	10	1c	11	3	2	6	0	2	2	4	2	2	4	0	1	3	3	2	1	2	1	3	3	1	3	3	2	1	2	3	2	6	2	1	2
2	NNA	21.1	7	1c	12	3	2	6	0	1	1	1	NA	NA	NA	NA	NA	NA	NA	0	0	0	NA	NA	NA	NA	NA	NA	NA	NA	NA	NA	NA	NA	NA	NA	NA
2	NNA	23.8	6	2c	13	2	3	6	0	1	2	2	3	3	9	0	1	3	3	0	0	0	1	3	3	2	2	4	3	1	3	1	1	1	2	1	2
2	NNA	61.02	8	2c	14	2	3	6	0	2	1	2	1	1	1	0	2	3	6	1	1	1	0	0	0	2	3	6	2	1	2	2	2	4	1	1	1
2	NNA	8.1	9	1c	15	2	3	6	0	2	2	4	1	1	1	0	2	3	6	1	1	1	2	2	4	2	2	4	3	1	3	2	3	6	NA	3	NA
2	NHT	53.1	9	3	16	1	2	2	0	2	2	4	3	3	9	0	1	3	3	3	2	6	0	0	0	1	2	2	3	2	6	2	3	6	3	2	6
2	NHT	139.2	8	3	17	2	1	2	0	2	2	4	2	2	4	0	1	3	3	2	1	2	1	2	2	2	3	6	3	3	9	2	2	4	3	2	6
2	NHT	97	9	2c	18	3	2	6	0	2	1	2	0	0	0	0	2	2	4	2	1	2	0	0	0	1	3	3	0	0	0	0	0	0	1	1	1
2	NHT	8.6	9	1c	19	2	2	4	1	1	1	1	1	1	1	0	1	3	3	NA	NA	NA	1	2	2	1	3	3	3	2	6	0	0	0	2	1	2
2	NHT	167.25	9	2b	20	NA	NA	NA	NA	NA	NA	NA	NA	NA	NA	NA	NA	NA	NA	NA	NA	NA	NA	NA	NA	NA	NA	NA	NA	NA	NA	NA	NA	NA	NA	NA	NA
2	NHT	20.9	8	2a	21	2	2	4	0	1	2	2	1	1	1	0	2	3	6	1	2	2	0	0	0	2	3	6	3	2	6	1	1	1	2	2	4
2	NHT	34.9	10	1c	22	2	3	6	1	2	2	4	1	2	2	0	2	3	6	2	3	6	2	2	4	1	3	3	3	1	3	2	3	6	3	2	6
2	NHT	9.5	9	1c	23	4	2	8	0	1	1	1	3	2	6	0	1	3	3	0	0	0	0	0	0	1	2	2	3	1	3	0	0	0	2	1	2
2	NHT	39.8	6	3	24	1	2	2	0	2	2	4	2	3	6	0	2	3	6	1	1	1	0	0	0	2	1	2	3	1	3	NA	NA	NA	NA	NA	NA
2	NHT	120	8	1c	25	3	1	3	0	3	2	6	2	1	2	0	2	3	6	1	1	1	0	0	0	3	3	9	3	1	3	2	3	6	3	2	6
2	NHT	30.1	6	2a	26	2	1	2	0	1	1	1	0	0	0	0	2	3	6	0	0	0	0	0	0	1	3	3	0	0	0	0	0	0	0	0	0
2	CHT	15	9	2a	27	1	1	1	0	2	2	4	2	2	4	0	2	3	6	2	2	4	0	0	0	2	3	6	2	2	4	3	2	6	3	2	6
2	CHT	23.36	6	3a	28	2	1	2	0	3	2	6	3	2	6	0	3	3	9	0	0	0	1	2	2	3	3	9	3	2	6	2	2	4	3	3	9
2	CHT	42.9	9	3a	29	1	1	1	0	2	2	4	1	1	1	0	2	3	6	1	1	1	0	0	0	2	3	6	2	1	2	2	2	4	2	1	2
2	CHT	35.9	9	3a	30	3	2	6	1	2	2	4	3	3	9	0	1	3	3	1	1	1	0	0	0	2	3	6	3	2	6	0	0	0	0	0	0
2	CHT	28.3	9	3a	31	2	1	2	0	0	0	0	0	0	0	0	0	0	0	0	0	0	0	0	0	1	3	3	2	1	2	0	0	0	0	0	0
2	CHT	45.05	8	3a	32	3	3	9	1	0	0	0	3	1	3	0	2	3	6	0	0	0	0	0	0	1	3	3	3	2	6	2	2	4	3	3	9
2	CHT	37.8	7	3b	33	2	2	4	1	1	1	1	2	2	4	0	2	3	6	0	0	0	2	1	2	2	3	6	2	2	4	2	2	4	2	1	2
2	CHT	61.2	10	4	34	3	2	6	1	2	1	2	3	2	6	0	2	3	6	0	0	0	0	0	0	1	3	3	3	2	6	3	2	6	2	2	4
2	CHT	30.7	5	1c	35	2	1	2	0	1	1	1	3	3	9	0	2	3	6	2	2	4	0	0	0	3	3	9	2	2	4	NA	NA	NA	NA	NA	NA
2	CHT	77	10	4	36	2	1	2	1	1	1	1	1	1	1	0	2	3	6	0	0	0	0	0	0	2	2	4	3	2	6	2	3	6	3	3	9
2	CHT	21.372	9	2c	37	2	1	2	0	1	1	1	2	2	4	0	1	3	3	0	0	0	0	0	0	2	3	6	3	1	3	2	2	4	3	2	6
2	CHT	5.4	9	2a	38	1	1	1	1	2	2	4	3	2	6	0	2	3	6	1	2	2	0	0	0	3	3	9	3	1	3	2	3	6	3	2	6
2	CHT	25.3	7	1c	39	1	1	1	0	2	2	4	2	2	4	0	2	3	6	1	1	1	0	0	0	3	3	9	3	2	6	2	1	2	2	1	2
2	CHT	30.7	6	1c	40	3	3	9	1	1	1	1	3	1	3	0	2	3	6	2	2	4	1	3	3	1	3	3	3	1	3	1	1	1	2	1	2
2	CHT	79.837	9	1c	41	2	3	6	1	2	1	2	2	1	2	0	1	3	3	2	2	4	1	3	3	2	3	6	2	1	2	1	2	2	2	1	2
2	CHT	31.967	9	3a	42	2	3	6	1	2	1	2	3	3	9	1	2	3	6	2	2	4	1	2	2	3	3	9	3	3	9	1	2	2	3	2	6
2	CHT	22	9	2c	43	3	2	6	1	2	1	2	2	1	2	0	2	3	6	2	2	4	0	0	0	3	3	9	3	1	3	2	2	4	2	2	4
2	CHT	63.394	9	2c	44	3	2	6	1	2	1	2	3	2	6	1	1	3	3	2	2	4	NA	NA	NA	3	3	9	3	3	9	1	2	2	3	3	9
2	CHT	7.469	9	1c	45	2	1	2	0	2	1	2	3	1	3	0	2	3	6	1	2	2	0	0	0	2	3	6	2	1	2	NA	NA	NA	NA	NA	NA
2	CHT	15.309	7	1c	46	2	2	4	1	1	1	1	2	3	6	0	2	3	6	0	0	0	2	2	4	3	3	9	3	1	3	3	1	3	3	1	3
2	CHT	9.93	9	3b	47	2	2	4	1	1	1	1	3	3	9	1	1	2	2	2	3	6	0	0	0	2	3	6	3	1	3	1	1	1	1	1	1
2	CHT	7.838	9	2a	48	2	3	6	1	2	1	2	3	3	9	1	2	3	6	3	3	9	0	0	0	4	3	12	3	2	6	1	2	2	3	2	6
2	CHT	10.2	9	3a	49	3	2	6	1	1	1	1	1	1	1	0	2	3	6	3	3	9	0	0	0	2	3	6	3	1	3	0	0	0	0	0	0
2	CHT	53.043	10	3a	50	1	1	1	0	1	2	2	1	1	1	0	3	3	9	1	2	2	0	0	0	2	3	6	3	1	3	2	1	2	2	1	2
2	CHT	30.72	9	3a	51	2	2	4	1	1	1	1	2	1	2	0	2	3	6	1	1	1	0	0	0	2	3	6	1	1	1	3	2	6	2	1	2
2	CHT	55.8	7	2c	52	1	2	2	1	1	1	1	3	2	6	1	1	3	3	1	1	1	0	0	0	3	3	9	1	2	2	2	3	6	3	2	6
2	CHT	17.41	7	1c	53	NA	NA	NA	NA	NA	NA	NA	NA	NA	NA	NA	NA	NA	NA	NA	NA	NA	NA	NA	NA	NA	NA	NA	NA	NA	NA	NA	NA	NA	NA	NA	NA
2	CHT	28	9	3b	54	1	1	1	0	2	1	2	NA	NA	NA	NA	NA	NA	NA	2	2	4	0	0	0	2	3	6	2	1	2	2	3	6	3	3	9
2	CHT	7.77	8	3a	55	2	2	4	1	1	1	1	3	3	9	0	1	3	3	3	2	6	0	0	0	1	3	3	2	1	2	3	3	9	3	2	6
2	CHT	21.1	7	2c	56	1	1	1	1	2	1	2	3	2	6	1	2	3	6	2	2	4	0	0	0	3	3	9	3	2	6	2	1	2	3	2	6
2	CHT	32.6	9	3a	57	2	1	2	1	1	1	1	1	1	1	NA	2	NA	NA	0	0	0	0	0	0	3	3	9	3	2	6	2	2	4	3	1	3
2	CHT	66	9	3a	58	2	2	4	1	2	2	4	3	3	9	0	2	3	6	2	2	4	0	0	0	2	3	6	3	2	6	2	2	4	2	1	2
2	CHT	90	8	2a	59	NA	NA	NA	NA	NA	NA	NA	NA	NA	NA	NA	NA	NA	NA	NA	NA	NA	NA	NA	NA	NA	NA	NA	NA	NA	NA	NA	NA	NA	NA	NA	NA
2	CHT	5.699	8	1c	60	2	2	4	1	2	2	4	3	2	6	1	1	3	3	2	1	2	0	0	0	3	3	9	3	2	6	1	1	1	3	1	3
2	CHT	16.41	7	3b	61	1	1	1	1	1	1	1	NA	NA	NA	NA	NA	NA	NA	1	1	1	0	0	0	1	3	3	NA	NA	NA	NA	NA	NA	NA	NA	NA
2	CHT	7.5	10	1c	62	2	2	4	0	2	2	4	3	2	6	0	2	3	6	1	3	3	0	0	0	2	3	6	3	1	3	1	1	1	2	1	2
2	CHT	76.37	8	2c	63	1	1	1	0	2	1	2	2	1	2	0	2	3	6	0	0	0	0	0	0	2	3	6	3	2	6	NA	NA	NA	NA	NA	NA
2	CHT	15.147	7	2a	64	2	1	2	0	2	2	4	1	2	2	0	3	3	9	4	3	12	0	0	0	4	3	12	2	1	2	1	1	1	2	1	2
2	CHT	9.91	10	1c	65	3	3	9	1	2	2	4	2	2	4	0	2	3	6	1	1	1	0	0	0	3	3	9	3	1	3	1	1	1	0	0	0
2	CHT	57	8	1c	66	NA	NA	NA	NA	NA	NA	NA	NA	NA	NA	NA	NA	NA	NA	NA	NA	NA	NA	NA	NA	NA	NA	NA	NA	NA	NA	NA	NA	NA	NA	NA	NA
2	CHT	47.7	8	3a	67	NA	NA	NA	NA	NA	NA	NA	3	2	6	0	1	3	3	3	3	9	0	0	0	3	3	9	3	1	3	2	2	4	2	2	4
2	CHT	5.3	9	2a	68	3	3	9	1	1	1	1	4	3	12	0	2	3	6	3	3	9	0	0	0	3	2	6	3	2	6	3	2	6	3	2	6
2	CHT	49.4	7	2a	69	3	3	9	1	1	2	2	2	2	4	0	3	3	9	0	0	0	1	3	3	3	3	9	3	2	6	1	1	1	2	1	2
2	CHT	26.4	7	1c	70	2	2	4	1	1	1	1	3	2	6	0	2	3	6	1	1	1	2	2	4	3	3	9	3	2	6	2	2	4	3	3	9
NA:not assessed
